# Supplementary material for: Trillin protects against doxorubicin-induced cardiotoxicity through regulating Nrf2/HO-1 signaling pathway
Source: PLoS One. 2025 Apr 8;20(4):e0321546. doi: 10.1371/journal.pone.0321546 (PMC11977990; doi:10.1371/journal.pone.0321546)
Supplement: S1 File — (XLSX) [file pone.0321546.s001.xlsx]

## Sheet: Sheet1
	Repeat	Nrf2 (Mouse)						Repeat	GAPDH						Repeat	Result
		group	grayscale						group	grayscale						group	比值
	1	Control	22517.4					1	Control	29196.6					1	Control	0.771232
		DOX	5296.25						DOX	25356						DOX	0.208876
		DOX+Trillin 25 mg/kg	12866.8						DOX+Trillin 25 mg/kg	25875.1						DOX+Trillin 25 mg/kg	0.497267
		DOX+Trillin 50 mg/kg	18221.8						DOX+Trillin 50 mg/kg	28039.9						DOX+Trillin 50 mg/kg	0.649853
		DOX+Trillin 100 mg/kg	20167.4						DOX+Trillin 100 mg/kg	26242.1						DOX+Trillin 100 mg/kg	0.768511
	2	Control	25275.8					2	Control	28558.4					2	Control	0.885055
		DOX	6137.18						DOX	26877.8						DOX	0.228336
		DOX+Trillin 25 mg/kg	13943.6						DOX+Trillin 25 mg/kg	25555.9						DOX+Trillin 25 mg/kg	0.545613
		DOX+Trillin 50 mg/kg	16174.4						DOX+Trillin 50 mg/kg	25855.7						DOX+Trillin 50 mg/kg	0.625564
		DOX+Trillin 100 mg/kg	18632.4						DOX+Trillin 100 mg/kg	27560.1						DOX+Trillin 100 mg/kg	0.676064
	3	Control	26220.6					3	Control	28380.1					3	Control	0.923907
		DOX	16070.2						DOX	23422.6						DOX	0.686097
		DOX+Trillin 25 mg/kg	21472.7						DOX+Trillin 25 mg/kg	23538.2						DOX+Trillin 25 mg/kg	0.912246
		DOX+Trillin 50 mg/kg	18392.4						DOX+Trillin 50 mg/kg	24706.9						DOX+Trillin 50 mg/kg	0.744423
		DOX+Trillin 100 mg/kg	26917.8						DOX+Trillin 100 mg/kg	27202						DOX+Trillin 100 mg/kg	0.989555
	Repeat	Nrf2 (Cell)						Repeat	GAPDH						Repeat	Result
		group	grayscale						group	grayscale						group	比值
	1	Control	31423.3					1	Control	29423					1	Control	1.06798
		DOX	6137.78						DOX	29036						DOX	0.211385
		DOX+Trillin 0.5 μM	16621.9						DOX+Trillin 0.5 μM	26293.3						DOX+Trillin 0.5 μM	0.63217
		DOX+Trillin 1μM	19496.3						DOX+Trillin 1μM	28634						DOX+Trillin 1μM	0.680878
		DOX+Trillin 2μM	9774.49						DOX+Trillin 2μM	27022						DOX+Trillin 2μM	0.361724
	2	Control	27828.8					2	Control	32847.3					2	Control	0.847217
		DOX	4330.25						DOX	31923.1						DOX	0.135646
		DOX+Trillin 0.5 μM	17219.4						DOX+Trillin 0.5 μM	32780.3						DOX+Trillin 0.5 μM	0.525297
		DOX+Trillin 1μM	28549.8						DOX+Trillin 1μM	33321.5						DOX+Trillin 1μM	0.856796
		DOX+Trillin 2μM	12146.7						DOX+Trillin 2μM	34727.9						DOX+Trillin 2μM	0.349768
	3	Control	28289.7					3	Control	29211.3					3	Control	0.968449
		DOX	5540.25						DOX	27439.3						DOX	0.201909
		DOX+Trillin 0.5 μM	13477.8						DOX+Trillin 0.5 μM	28180						DOX+Trillin 0.5 μM	0.478274
		DOX+Trillin 1μM	21369.9						DOX+Trillin 1μM	26145.5						DOX+Trillin 1μM	0.817344
		DOX+Trillin 2μM	10562.1						DOX+Trillin 2μM	27221.1						DOX+Trillin 2μM	0.388009
	Repeat	HO-1 (cell added ML385)						Repeat	GAPDH						Repeat	Result
		group	grayscale						group	grayscale						group	比值
	1	Control	33223.7					1	Control	30024.1					1	Control	1.10657
		DOX	20439.9						DOX	34892.1						DOX	0.585801
		DOX+Trillin 0.5 μM	26372.1						DOX+Trillin 0.5 μM	31585.9						DOX+Trillin 0.5 μM	0.834934
		DOX+ML385 1μM	6767.71						DOX+ML385 1μM	34855.7						DOX+ML385 1μM	0.194164
		DOX+ML385 1μM+Trillin 2μM	19211.7						DOX+ML385 1μM+Trillin 2μM	31351.7						DOX+ML385 1μM+Trillin 2μM	0.612782
	2	Control	32510.1					2	Control	33245.9					2	Control	0.977871
		DOX	19648.6						DOX	34976						DOX	0.561774
		DOX+Trillin 0.5 μM	25771.3						DOX+Trillin 0.5 μM	32108.7						DOX+Trillin 0.5 μM	0.802628
		DOX+ML385 1μM	10189.8						DOX+ML385 1μM	30876.4						DOX+ML385 1μM	0.330017
		DOX+ML385 1μM+Trillin 2μM	17385.8						DOX+ML385 1μM+Trillin 2μM	32002.1						DOX+ML385 1μM+Trillin 2μM	0.54327
	3	Control	33351.9					3	Control	32077.2					3	Control	1.03974
		DOX	15614.9						DOX	35145.7						DOX	0.44429
		DOX+Trillin 0.5 μM	30426.5						DOX+Trillin 0.5 μM	32302.4						DOX+Trillin 0.5 μM	0.941926
		DOX+ML385 1μM	10132.2						DOX+ML385 1μM	32748						DOX+ML385 1μM	0.309398
		DOX+ML385 1μM+Trillin 2μM	16950.6						DOX+ML385 1μM+Trillin 2μM	30408.2						DOX+ML385 1μM+Trillin 2μM	0.557435
	Repeat	Nrf2 (cell added ML385)						Repeat	GAPDH						Repeat	Result
		group	grayscale						group	grayscale						group	比值
	1	Control	32203.2					1	Control	30024.1					1	Control	1.07258
		DOX	14544.6						DOX	34892.1						DOX	0.416845
		DOX+Trillin 0.5 μM	20774.2						DOX+Trillin 0.5 μM	31585.9						DOX+Trillin 0.5 μM	0.657704
		DOX+ML385 1μM	5216.9						DOX+ML385 1μM	34855.7						DOX+ML385 1μM	0.149672
		DOX+ML385 1μM+Trillin 2μM	9995.32						DOX+ML385 1μM+Trillin 2μM	31351.7						DOX+ML385 1μM+Trillin 2μM	0.318813
	2	Control	31121.4					2	Control	33245.9					2	Control	0.936098
		DOX	13364.1						DOX	34976						DOX	0.382093
		DOX+Trillin 0.5 μM	29042.8						DOX+Trillin 0.5 μM	32108.7						DOX+Trillin 0.5 μM	0.904516
		DOX+ML385 1μM	3809.9						DOX+ML385 1μM	30876.4						DOX+ML385 1μM	0.123392
		DOX+ML385 1μM+Trillin 2μM	18102.8						DOX+ML385 1μM+Trillin 2μM	32002.1						DOX+ML385 1μM+Trillin 2μM	0.565674
	3	Control	27794.2					3	Control	32077.2					3	Control	0.866479
		DOX	18177.7						DOX	35145.7						DOX	0.51721
		DOX+Trillin 0.5 μM	24546						DOX+Trillin 0.5 μM	32302.4						DOX+Trillin 0.5 μM	0.759882
		DOX+ML385 1μM	6072.44						DOX+ML385 1μM	32748						DOX+ML385 1μM	0.185429
		DOX+ML385 1μM+Trillin 2μM	11988						DOX+ML385 1μM+Trillin 2μM	30408.2						DOX+ML385 1μM+Trillin 2μM	0.394237
